# Supplementary material for: Transport of Carbon Dioxide, Methane, Oxygen and Nitrogen in a Glassy Polyimide Membrane
Source: Molecules. 2025 Nov 23;30(23):4524. doi: 10.3390/molecules30234524 (PMC12693044; doi:10.3390/molecules30234524)
Supplement: Supplementary file 1 [file molecules-30-04524-s001.zip]

Archive with 1 entries (1 files):
- molecules-3987756-supplementary.pdf
